# Supplementary material for: Serum Concentrations of IgG4 in the Spanish Adult Population: Relationship with Age, Gender, and Atopy
Source: PLoS One. 2016 Feb 24;11(2):e0149330. doi: 10.1371/journal.pone.0149330 (PMC4766298; doi:10.1371/journal.pone.0149330)
Supplement: S1 Table — (XLS) [file pone.0149330.s001.xls]

## Sheet: IgG4 data
Age	Sex	Atopy	Phadiatop	Symptoms	BMI	Smoking	Alcohol	IgG4	IgG	IgE	IgA	IgM	sCD14	Tryptase	LBP	TNF	IL6	IL8
87	0	0	0	0	27.3923	0	210	28.5	817	114	211	137	4.22	6.36	10.8	6.3	2.5	10.2
85	0	0	0	1	25.0206	0	175	11.9	892	50.2	309	206	3.78	5.51	6.22	0	0	11.4
77	1	0	0	0	26.0683	0	0	26.2	947	98.8	361	45.8	3.56	13.7	4.61	5.9	0	0
72	0	0	0	1	24.5268	0	280	36.8	921	12.9	251	391	2.87	5.14	6.97	0	0	0
70	1	0	0	1	22.8287	0	180	21.5	758	15.5	313	104	3.87	6.52	5.48	0	8.8	0
68	1	0	0	1	25.8065	0	140	11.2	938	13.1	340	126	3.44	4.03	7.17	0	0	7.7
65	0	1	1	1	28.6667	0	0	28.5	1040	364	297	102	3.22	4.83	4.65	0	0	7.2
63	0	0	0	0	43.5946	0	0	22.6	1020	121	474	150	3.92	5.54	11.9	0	2.7	8.6
62	0	1	1	1	27.2109	0	0	36.8	1470	41.7	399	367	3.84	10.2	4.29	5.4	5.7	6.1
57	0	0	0	1	29.4531	0	0	27.7	678	29.1	230	76.2	2.59	3.43	9.09	0	0	5.4
57	0	0	0	0	29.4724	0	70	23.7	1250	20	181	77.8	2.89	4.41	7.08	0	2	7.8
55	1	0	0	1	25.4325	0	280	14.5	881	40.6	498	282	3.34	8.54	4.14	4.1	0	8.3
47	1	0	0	1	25.3864	1	490	32.6	746	84.9	225	72	4	4.94	6.29	0	0	5.6
42	0	0	0	0	28.1943	0	140	0.5	1190	27.9	264	147	4.04	5.42	8.28	4.6	3.6	8.6
40	1	0	0	1	28.616	0	280	7.9	1100	10.4	172	85.5	3.03	3.7	7.3	0	0	5.1
40	0	0	0	0	24.2349	1	0	27.7	984	86	103	149	4.14	7.39	4.92	4.4	0	10.7
28	0	0	0	1	28.972	1	0	24.2	815	38.5	149	199	3.81	4.97	8.27	0	0	6.7
28	0	0	0	0	22.9719	0	170	39.9	1430	133	364	153	5.07	2.6	4.31	0	0	0
24	1	1	1	0	21.5645	0	0	245.2	1360	335	119	89.3	3.81	3.89	3.09	0	0	0
21	0	0	0	1	28.3266	1	0	3.5	859	20	69.9	98.7	2.23	4.2	14.1	0	0	6.3
20	1	1	1	0	26.3465	1	0	56.9	909	447	416	137	3.84	5.92	10.2	0	0	5.4
86	0	0	0	0	19.2974	0	0	15.7	805	58.1	228	29.8	2.97	5.46	5.16	0	0	0
81	0	0	0	0	29.0487	0	0	45.1	1800	29.8	250	198	3.16	3.99	7.66	0	0	0
80	0	1	0	0	28.6288	0	70	56.4	1220	261	646	137	3.56	5.95	5.54	0	0	5.4
80	1	0	0	0	28.6851	0	70	28.4	1110	268	215	101	4.03	7.51	7.69	0	0	5.7
78	0	0	0	1	23.9682	0	0	11.1	1230	14.5	271	88.9	3.33	4.76	5.66	0	0	7
76	1	0	1	1	27.6095	0	140	37.4	1110	189	215	73	3.45	7	14.4	0	12.9	5.4
74	1	0	0	1	29.6665	1	70	51.5	1190	50.9	785	90.7	4.74	6.54	7.39	0	0	6.9
65	1	0	0	0	30.1194	0	0	85.3	1350	73.6	407	184	3.25	5.78	5.74	0	0	6.2
63	1	0	0	0	24.7567	1	490	45.8	1200	107	438	79.5	4.59	7.32	8.17	0	0	12
62	0	0	0	0	36.4019	0	0	26.5	1360	16.4	201	148	3.19	10.1	7.83	0	0	6.9
60	0	0	0	0	20.9985	0	0	4.6	1290	28.1	322	151	4.08	3.37	4.88	0	0	7.4
57	0	0	0	1	34.2327	0	70	20.6	1460	29.4	462	167	3.64	8.39	9.46	0	0	0
57	0	0	1	0	24.9219	0	50	10	782	486	375	160	3.39	3.5	7.32	0	0	9.3
55	1	0	0	1	33.4821	0	0	32.9	1840	55	565	88.8	3.95	1.98	8.43	0	7	0
54	1	0	0	1	31.9922	0	0	14.3	674	46.9	217	191	3.89	3.9	10.8	0	0	0
53	0	1	1	1	28.251	0	210	20.4	1450	233	264	107	3.21	3.98	5.71	0	0	6.2
49	1	0	0	0	31.0735	1	70	13.2	995	10.4	190	68.9	2.99	4.33	6.22	0	0	5.8
49	1	0	0	1	28.7197	0	350	23.8	809	84.4	390	78.4	3.09	6.05	10.8	0	0	9
42	1	0	0	0	24.9383	0	210	45.3	1090	164	131	102	2.59	6.41	5.63	8.2	10.1	5.6
39	1	0	0	1	23.939	0	110	25.1	1150	62	517	127	3.53	4.75	5.18	0	15.8	7.5
37	1	0	0	1	25.1429	0	170	159.1	1220	51.8	338	100	3.8	3.82	2.38	0	13.3	12.7
36	1	0	0	0	28.4091	1	0	149.1	1090	34.4	313	197	2.66	6.99	7.78	0	0	0
33	0	0	0	1	25.2363	1	0	45.4	1050	25.4	127	42	3.57	6.11	5.61	0	0	5.4
33	0	1	1	1	28.1943	1	0	53.3	1370	125	230	63.7	4.18	6.88	6.45	0	13.5	5.7
33	0	0	0	1	22.0312	0	140	53.4	971	43.1	245	87.7	3.55	1.28	4.07	0	12.7	0
33	1	0	1	1	29.7143	1	700	75.7	1380	95.2	312	233	3.45	4.02	9.13	0	0	17.1
31	0	0	0	0	25.6312	0	0	14.4	1040	17.1	197	188	2.21	2.9	6.75	0	0	0
29	1	0	1	0	21.2031	1	0	24.1	850	162	441	182	2.83	3.55	3.85	0	0	5.1
27	0	0	0	0	21.0938	1	0	8.4	616	8.4	78.8	170	3.19	2.78	5.09	0	9.5	0
27	0	0	0	0	22.6562	0	0	124	1160	13.6	110	139	3.07	7.25	5.87	0	0	0
26	1	0	0	0	26.1628	1	70	121	934	59.8	141	50.2	2.83	7.16	7.87	0	0	0
26	0	1	1	1	20.8326	0	0	99.8	1580	154	150	79.8	3.73	4.73	4.98	0	2.3	0
25	0	1	1	1	19.9487	0	15	17.8	1250	2849	287	157	1.89	1.2	5.4	0	0	0
24	0	1	1	1	44.9529	1	0	53.6	1130	843	178	179	2.71	5.85	8.58	0	0	5.6
18	1	1	1	1	19.1516	0	50	79.3	906	1024	318	321	2.72	3.18	4.49	0	0	0
78	1	0	0	0	30.1103	0	140	14	1460	31.5	464	275	4.08	4.79	20.7	7.5	3.1	6.1
75	0	0	0	1	36.0972	0	70	32.4	1310	8.3	342	62.4	3.56	6.55	9.83	7.9	0	5.5
69	1	0	0	0	27.3356	0	0	9.1	1300	6	214	181	2.52	3.99	16.1	13.1	0	18.8
69	0	1	1	1	38.9277	0	0	49	1090	242	418	116	3.56	1.74	5.04	10.5	0	0
66	0	0	0	0	35.6333	0	0	24.3	1020	11	307	234	3.74	5.49	12.9	6.5	0	11.5
63	1	0	0	0	33.7882	1	210	39.6	1660	54.5	583	164	3.39	4.05	11.8	7.4	3.6	7
50	0	0	0	0	27.6304	0	0	42.7	960	81.4	93	177	3.15	3.46	7.14	13	3.9	7.9
49	1	0	1	1	34.4841	1	1470	1.7	753	877	238	107	3.67	2.64	8.4	4.6	0	12.9
48	1	0	0	1	26.1892	0	0	67.6	754	16.7	249	209	2.77	2.47	4.87	0	0	8.2
47	1	0	0	1	26.3329	1	420	82.8	1960	12.5	383	403	3.66	2.73	6.01	0	0	6.2
44	0	0	0	0	24.9836	1	210	10	1050	86.8	209	77.1	3.38	0	6.52	5.1	0	6.3
44	0	1	0	0	26.4381	0	0	94.8	1490	40.4	464	114	4.47	2.64	7.95	22.4	0	0
43	0	0	0	0	32.9879	0	140	27	784	12.2	173	99.5	3.51	3.5	8.24	23.4	0	7.5
42	0	0	0	1	25.4366	1	40	4.7	854	7.5	92.4	138	3.4	3.48	3.77	6.5	0	15.6
38	1	0	0	0	29.5247	1	1080	52.5	1060	25.1	341	86.3	3.23	0	13.4	5.8	0	7.9
37	0	0	0	1	23.1911	1	70	22.3	1110	68.3	274	129	3.22	0	4.37	5.5	0	6.4
37	0	0	0	1	26.8977	0	0	16.4	1190	41.6	276	183	3.28	5.68	11.2	5.4	0	0
37	1	0	0	0	27.4506	0	420	35.6	1120	145	213	101	3.54	4.44	5.48	0	10.3	0
34	1	0	0	0	25.8264	0	0	26.2	862	6.4	204	132	3.05	5.16	11	9.5	5.3	7.6
34	1	1	1	1	30.2992	1	0	79.1	975	209	176	88.7	2.59	3.83	5.06	5	2.2	6.4
34	1	0	0	0	24.3827	1	30	15.7	792	69.1	267	65.8	2.12	5.93	5.86	0	0	5.4
32	0	1	1	1	22.5827	0	0	16.2	984	301	329	166	3.76	0	5.39	0	0	0
32	0	1	1	1	30.8248	1	0	58.2	867	111	161	107	2.66	4.98	7.79	22.9	0	7.1
30	1	1	1	0	26.7149	1	700	40.2	952	2115	279	216	2.91	1.47	6.54	0	2	6.7
28	0	1	0	1	29.8248	0	0	16	1130	65.5	265	274	3.19	3.57	7.82	0	0	0
27	0	0	0	0	19.2425	1	50	14.1	867	63.5	165	244	3.38	5.42	6.58	6.6	0	5.8
27	0	0	0	1	22.1893	1	0	1.5	1340	10.3	108	187	3.15	2.44	8.65	5.7	0	0
27	1	0	0	0	27.1527	1	0	27.6	995	42.1	180	151	3.11	6.59	4	0	0	6.3
22	0	0	0	0	37.311	0	0	25.3	1230	18.4	313	215	3.27	4.46	7.24	4.3	0	5.7
22	0	1	0	1	35.4677	1	0	7.1	1120	51.9	139	62.4	3.16	7.16	5.65	0	0	0
21	0	1	1	1	21.5566	0	0	17.5	830	51	211	266	2.92	4.55	5.24	0	2.2	0
20	0	0	0	1	21.0836	1	30	32.1	1010	15.3	214	195	3.39	3.51	3.27	0	0	0
18	1	1	1	1	22.1453	1	90	41	889	298	312	83.2	1.3	7.44	4.65	0	0	5
86	1	0	0	0	26.2748	0	140	1.6	1030	73.7	327	153	3.64	6.56	8.97	0	0	5
85	0	0	1	1	24.5603	0	0	33.6	1250	84.9	170	191	4.3	3.56	11	0	0	0
80	0	0	0	0	22.2222	0	0	6	1860	38.3	325	194	4.11	9.58	11.8	8.8	0	5.8
75	1	1	0	1	26.3702	0	70	45.4	996	104	209	97.3	2.39	2.76	7.84	0	0	5.7
69	0	0	0	1	32.6046	0	0	12.7	1180	97.6	441	186	3.94	5.77	10.4	5.9	3	7.1
68	0	0	0	0	32.3701	0	70	63.5	1400	71.6	515	143	3.74	8.79	7.02	7.7	0	6.5
64	1	0	0	1	29.8295	0	0	25.6	1080	30.8	269	78.1	3.18	12	4.49	4.3	0	5.1
63	0	0	0	1	34.6021	0	210	24.5	906	2090	246	55.9	3.54	3.1	6.35	0	0	7.4
62	1	0	0	0	24.6465	0	490	57.4	1260	62.5	277	41.9	4.03	2.76	6.05	0	0	8.6
57	0	1	0	1	27.7008	0	70	23.8	917	89.6	226	78.8	3.58	3.58	5.18	6.3	0	8
51	0	0	0	0	29.1749	0	0	15.9	795	22.7	190	110	4.15	1.59	10.9	8.2	0	0
49	1	0	0	0	27.9099	0	240	42.7	983	87.3	389	90	4.08	4.79	5.55	5.9	4.61	10.1
44	0	0	0	0	24.4646	0	0	35.4	1100	7.9	208	68.9	2.79	4.02	5.89	4.1	0	0
43	0	1	1	1	20.109	0	0	22.4	1110	213	310	52.9	2.92	4.94	2.69	24.9	0	7.2
42	0	1	1	0	26.7556	0	10	24.9	1230	244	222	165	2.9	1.65	7.05	4.7	5.9	6.4
41	1	0	1	0	42.1174	0	490	66.6	1490	777	586	94	3.17	3.86	6.49	6.2	25.3	0
41	1	0	0	1	31.4359	1	35	28.7	918	94.5	224	223	2.42	17.5	12	0	0	6.2
41	0	0	0	1	26.9274	0	70	33.7	1350	75.3	193	232	4.13	11	3.84	4.3	0	0
40	0	1	1	0	27.3909	0	0	57.8	1260	130	214	63.3	3.37	3.54	8.59	6.6	0	0
37	1	0	0	0	25.6546	0	560	2.2	407	9.3	48.1	46.1	3.54	3.75	7.2	4.2	3.1	0
35	1	0	0	1	31.5115	1	310	13	851	54.5	192	106	2.99	4.01	5.73	0	0	0
34	1	0	1	0	31.623	0	180	40.4	1050	85.1	214	53.5	2.6	9.29	9.92	4.8	0	0
31	0	1	0	0	22.9066	1	140	3.9	971	631	212	440	3.62	5.82	5.84	4.8	0	7.5
28	0	0	0	1	20.9566	0	0	15.5	922	42	164	144	1.99	14.2	3.3	4.4	0	0
90	0	0	0	1	27.3258	0	0	36.2	1220	52.6	396	140	3.85	14.8	7.24	4.1	0	6.7
87	0	0	0	0	27.9709	0	0	33	1390	14.8	298	122	4.02	9.86	7.97	0	11.1	0
84	0	0	0	1	26.3779	0	0	10.7	1080	10.7	146	55.6	3.53	5.41	5.54	0	8.1	9.6
82	0	0	1	1	30.3015	0	0	38.2	913	333	312	34.4	2.65	6.27	5.88	0	0	8.9
81	0	0	0	0	27.7008	0	0	18.1	1410	27.9	209	295	4.03	13.1	12.5	0	0	5.7
77	1	0	0	0	32.0399	0	70	3.7	1440	40.8	457	122	4.37	7.28	11	5.2	0	5.7
76	0	0	0	1	29.3333	0	140	42.2	1900	8.6	253	192	4.23	5.03	10	0	7.9	13.8
75	1	0	0	1	24.677	0	0	11.5	1320	24	294	155	2.65	6.63	5.24	4.9	0	5.6
74	1	0	0	0	21.4844	0	0	49.1	809	36.1	280	50.6	3.48	5.81	6.43	0	0	9.4
73	0	0	0	0	25.9698	0	280	74	983	30.6	311	191	3.09	7.17	8.61	0	0	5.3
72	0	0	0	1	27.8497	0	0	26.2	1220	84.7	390	159	3.49	3.51	7.5	0	0	9.6
70	1	0	0	0	27.6956	0	210	6.9	999	12.1	186	116	3.09	15.4	6.08	0	0	8.6
66	1	1	1	1	38.8141	0	0	13.3	1040	171	217	98.8	3.39	12.1	6.1	4.7	0	0
65	0	1	1	1	30.1611	0	280	19.7	923	182	237	429	2.88	2.66	10.8	0	0	8.2
64	0	0	0	1	44.7728	0	140	28	1240	47.3	288	139	3.79	3.71	9.23	0	0	7.7
63	0	0	0	1	42.2914	0	0	1.74	1620	16.8	465	60.1	2.62	4.81	10.6	0	6.5	6.8
57	1	0	0	1	24.3824	0	210	5.3	1050	16.9	274	271	3.53	5.59	5.7	0	0	6.3
57	1	0	1	0	28.0557	0	70	14.4	1040	43.7	240	157	3.56	6.49	6.91	0	0	6.1
55	1	0	1	1	32.8306	0	350	33.2	1200	465	367	155	3.13	4.73	5.29	0	0	5.7
54	1	0	0	0	31.1791	1	245	19.2	1130	35.4	245	138	2.76	5.57	10.3	0	7.5	6.3
53	0	1	0	0	41.2071	0	70	44.6	1080	134	358	80.6	3.98	5.15	10.3	0	0	0
50	1	0	0	1	22.3825	1	490	23.6	984	24.4	199	44.3	2.74	6.6	5.26	0	0	7.2
47	0	1	1	1	26.4629	0	70	23.4	966	737	154	168	3.32	8.81	5.72	0	0	6.5
46	0	0	0	0	35.9139	0	280	13	1000	51.7	153	126	3.8	2.62	6.89	0	0	5.3
44	1	0	0	0	34.1059	0	70	57	1150	22.3	267	131	3.47	3.62	5.09	0	0	0
41	0	0	0	1	25.2214	0	70	31.5	1140	14.5	157	102	3.55	4.22	5.3	0	0	8
41	1	0	0	1	32.213	0	0	66.1	963	196	196	70.8	2.47	5.95	3.98	0	0	0
40	0	0	0	0	25.9879	0	70	17.4	1040	12.8	140	145	3.06	2.41	4.7	0	0	0
36	0	0	0	1	24.6904	0	0	3.4	917	85.8	157	69.9	2.79	3.94	8.3	0	0	6.7
34	1	0	0	1	30.2528	1	0	0	1140	65.5	300	187	4.16	8.2	7.56	0	0	5.7
33	0	0	0	0	28.7105	0	0	2.7	974	20.1	246	167	2.62	4.97	6.52	0	0	0
33	0	0	0	1	31.4388	0	140	14.8	1140	173	276	168	3.35	5.93	6.35	0	0	7.1
31	0	1	1	0	25.0762	0	140	16.5	1140	27	170	83.4	2.97	4.28	8.68	0	0	5.1
24	0	0	0	0	24.4646	1	0	39.9	1030	7.9	196	207	3.05	5.87	2.65	0	0	0
22	0	0	0	1	32.4219	0	0	75.5	1280	99.7	242	106	3.89	5.15	8.47	0	0	5.1
19	0	0	0	0	22.151	0	0	60.3	1190	67.1	88	89.3	2.28	4.58	5.12	0	0	0
82	1	0	1	0	26.6384	0	35	78.7	1460	332	150	59.5	2.01	6.88	8.43	55.6	0	17.4
81	1	0	0	0	26.5422	0	140	30	1320	88.2	380	149	3.52	8.33	9.39	0	0	9.2
81	1	0	0	1	25.5296	1	210	29.1	1240	27.8	421	150	4.91	8.06	7.74	5.2	0	7.5
80	0	0	0	1	28.0471	0	0	18	1440	4.3	204	81.9	4.36	6.02	6.55	4.6	6.1	12.2
80	0	0	0	0	22.5183	0	0	19.9	1210	5.3	136	93.9	3.52	2.77	7.69	0	0	10.7
80	0	0	0	0	27.0329	0	0	43.5	1540	11.1	169	50	4.17	5.26	19.9	0	14.4	7.2
78	0	0	0	1	33.3333	0	70	9.6	1000	75.3	204	62.7	3.64	4.85	7.59	0	0	9.3
77	0	0	0	0	22.3478	0	0	66.1	2040	11	447	283	4.22	7.16	19.7	36.3	99.3	17.8
76	0	0	0	0	27.5749	0	0	7.2	1030	5.9	282	151	2.82	4.16	6.67	0	0	11.6
72	0	0	0	1	25.2081	0	0	13.7	1260	15.5	213	120	3.19	5.53	6.33	0	0	5.4
72	0	1	0	0	28.3987	0	70	27.8	1760	770	183	326	3.94	5.46	12.2	0	0	11.7
70	1	0	0	0	24.093	0	0	31.5	1260	22.5	250	198	4.71	6.66	10.3	0	0	7.5
69	0	0	0	0	24.2439	0	0	44.4	1330	82.2	257	151	2.91	7.73	6.9	0	0	8.1
70	0	0	0	0	37.2285	0	70	20.9	1370	65.6	376	231	4.01	12.1	10	0	5.6	0
66	0	0	0	0	28.8754	0	0	61.3	1580	17.3	258	187	2.77	5.86	7.16	5.6	7.2	9
66	1	1	0	0	21.6441	0	0	47	903	148	252	100	3.19	8.14	9.64	0	17.8	8.1
65	1	0	0	0	26.6193	0	35	52.2	930	13.5	131	81.4	3.04	10.2	8.39	0	7.3	0
65	1	1	1	1	38.3687	0	0	34.2	1280	401	228	123	3.51	6.02	10.7	0	0	7.9
64	0	0	0	0	29.0487	0	0	42.5	1450	111	275	75.2	2.39	2.81	3.87	0	5	5.5
62	1	1	1	1	36.0021	1	490	25.5	1310	819	346	176	3.17	4.02	7.81	4.8	5.4	6.9
63	0	0	0	0	29.7339	0	0	47.8	1090	91.5	352	126	3.68	6.6	7.16	0	36.3	6.3
57	0	0	0	1		0	140	4	1090	20.2	132	75.3	3.34	6.71	9.65	8.7	0	5.9
57	1	0	0	0	32.3232	0	0	34.7	1340	11	171	159	3.36	8.47	7.13	0	0	7.6
56	1	0	0	1	24.3418	1	0	67	1270	4.4	231	80.7	3.07	7.04	8.44	0	10.1	7.2
55	1	1	1	0	29.0533	0	1050	45.5	1020	442	369	72.4	3.15	3.64	5.91	0	5.9	9.9
55	1	0	0	0	22.9591	0	0	31	1320	52	235	138	3.11	6.31	6.25	0	0	0
54	0	0	1	0	25.3391	0	0	23.8	1270	88.8	126	149	3.38	2.87	9.01	7.9	14	6.4
53	1	0	0	1	30.111	0	140	77.9	992	60.7	170	54.4	1.35	2.7	7.49	0	0	6.5
51	0	0	0	0	21.6406	0	0	28	944	10.7	297	101	3.22	7.71	5.38	0	0	6.8
50	1	0	0	1	21.8573	1	280	47.7	1230	101	317	144	3.62	3.67	6.75	7.2	6.4	0
50	1	0	0	1	24.0888	0	560	30.3	1230	95.6	187	237	3.04	7.87	5.92	9.4	0	5.3
47	0	1	0	0	35.1562	0	0	21.4	1220	117	205	151	3.25	5.23	8.2	0	2.1	9.4
48	1	0	0	0	28.4091	0	70	13.3	1320	27.5	519	281	4.02	4.52	7.68	0	0	13.7
44	1	0	0	1	26.0617	1	0	20.5	877	44.7	239	194	3.19	7.33	9.3	0	0	7.3
44	1	0	0	1	27.951	1	100	16.5		126			3	1.72	7.98
43	0	0	0	0	20.0986	1	20	27.9	851	26.9	159	275	2.63	2.56	11.7	0	0	6.5
41	0	0	0	0	21.2306	0	0	49.4	1340	124	370	163	3.55	3.8	4.24	0	0	0
40	1	0	0	1	29.2388	0	140	12.6	741	10	262	72.6	2.05	6.35	7.78	0	3	7.7
40	1	0	0	0	22.9481	0	0	41.6	998	41.3	177	148	2.86	4.12	6.09	0	0	0
37	0	0	0	0	25.3934	0	0	21.1	834	83.7	186	134	2.83	10.1	5.36	0	0	0
27	0	0	0	0	19.8543	1	20	62.1	1010	52.4	213	119	2.36	2.87	9.17	0	0	0
26	1	1	1	1	23.2827	1	0	24.7	994	3450	203	106	3.28	7.37	7.07	0	0	5.8
23	0	1	1	1	23.1405	1	70	120.9	891	214	149	141	4.02	3.41	8.49	4	0	0
23	1	1	1	1	16.8534	1	60	9.1	826	64	224	67.3	3.3	2.26	4.11	0	0	0
23	0	1	1	0	23.9521	0	0	16.6	1480	212	233	168	4.16	3.86	6.21	24.5	0	0
21	1	1	1	1	23.1206	0	0	6.5	1250	733	237	141	3.1	5.96	12.6	0	0	0
20	0	1	1	1	20.6011	1	0	3.9	830	388	91	159	3.68	5.57	6.36	0	0	5.6
19	1	1	0	0	22.0936	0	0	24.7	1170	73.8	157	207	3.37	2.57	7.11	0	0	5.3
19	0	1	0	1	26.7229	0	0	131.3	1360	170	293	87	2.43	2.98	3.73	0	0	0
92	0	0	0	0	31.1846	0	70	34.5	1170	140	331	274	4.5	11.2	4.81	0	0	5.1
84	0	0	0	1	22.7263	0	70	13	1050	39.9	226	271	3.63	10.1	8.84	0	42.1	7.7
79	1	0	0	1	24.3141	0	140	7.1	1010	290	280	141	3.79	4.76	4.97	0	5.7	8.5
77	0	1	0	1	21.8719	0	140	31.9	1020	66.7	385	98.5	3.38	6.44	5.71	0	0	9.5
78	0	0	0	0	37.1605	0	140	25.8	1170	31.2	239	158	3.34	9.82	6.74	0	0	7.9
76	1	0	0	0	30.303	0	140	75.5	1100	58.5	210	51.2	4.28	7.45	6.95	0	58.3	9.9
76	1	1	1	1	31.6374	1	560	50.9	1200	475	423	77.2	4.25	6.95	12.4	0	0	15.4
74	0	0	0	0	20.5457	0	0	35.4	1600	178	224	132	2.51	7.6	6.03	7	0	6.4
75	1	0	0	0	28.441	0	210	7.4	1190	7	236	210	3.13	6.06	7.46	0	0	8
74	0	0	0	0	21.9261	0	35	9.9	1120	13	232	131	3.09	8.85	8.05	0	0	5.9
73	0	1	1	1	32.8814	0	0	47.3	1700	288	328	91.7	4.36	4.54	9.47	0	0	5.3
72	0	0	0	1	29.4222	0	0	8.6	1410	18.7	369	172	2.71	4.81	7.1	0	15.3	6.6
69	0	0	0	0	38.215	0	0	62.1	1980	95	405	182	3.54	6.78	10.3	0	0	0
67	0	0	0	1	39.9524	0	0	12.2	1250	7.4	193	89.2	4.14	7.61	7.87	0	5.4	5.7
67	1	1	1	1	42.7916	0	0	10.5	1010	158	239	40	2.9	4.02	6.66	0	5.1	6.9
66	0	0	0	0	26.4792	0	0	60.9	1710	66.3	354	117	2.91	10.2	6.44	0	0	5.5
66	1	0	1	1	28.257	0	490	162.2	1360	839	171	157	3.38	1.97	9.06	0	0	6.2
64	1	0	0	0	22.6613	0	140	29	1240	22.4	301	71.5	3.57	6.03	4.86	0	0	13.7
64	0	0	0	0	23.3333	0	140	39.1	949	14	191	111	3.54	3.7	6.38	0	0	0
63	1	0	0	1	28.8855	0	490	12.8	1100	10.6	504	139	3.05	3.9	8.64	0	0	10.9
61	0	1	0	1	26.5325	0	70	6.4	1730	8	6.3	463	3.95	6.34	7.29	4.9	0	6.8
58	1	0	0	0	26.449	0	210	52.1	1090	24.4	104	85.3	3.13	4.83	6.49	0	0	8.2
57	1	0	0	0	31.5115	0	280	0.9	1070	17.1	463	45.7	3.16	4.87	7.72	11.9	7.8	13.6
56	1	0	0	1	26.6367	0	490	18.1	1040	69.4	269	177	3.59	5.83	7.58	0	0	6.6
56	1	1	0	1	25.849	0	280	7.6	1560	119	175	136	4.11	8.76	6.8	0	9.8	0
56	0	0	0	1	32.2123	0	140	33.6	946	60.7	323	147	4.21	3.29	6.43	0	0	0
49	1	1	1	0	24.4637	1	0	47.8	1520	134	352	93.2	3.23	12.1	10.4	0	0	0
48	0	1	1	1	26.8352	0	105	41.1	1240	1166	345	202	4.25	4.41	8.13	0	0	0
46	1	1	0	0	29.0688	1	50	35.9	1300	47.1	478	164	3.46	3.15	11.7	0	0	0
44	0	0	0	1	27.1384	0	35	33	1720	13.5	297	134	3.86	3.98	9.4	0	5.7	6.9
44	0	0	0	0	32.0295	0	0	7.7	998	9	151	339	2.66	2.72	8.16	0	17.4	6.7
44	0	0	0	0	26.0938	0	70	46.5	1270	19.4	139	236	3.23	3.15	5.91	0	6.5	0
43	0	1	1	0	30.0433	0	0	33.2	1320	34.8	270	143	2.66	4.66	7.35	11.9	0	7.2
41	0	0	1	0	29.2101	0	140	8.4	1170	47.6	156	170	2.77	3.43	5.98	0	0	0
41	1	0	1	0	31.5221	0	280	14.1	1080	39.9	347	79.9	3.09	14.7	9.09	0	0	5.6
39	1	0	0	1	28.0557	0	140	40.5	1260	144	311	117	2.79	4.05	14.2	0	0	0
38	0	1	1	1	26.8977	0	0	46.7	875	121	227	122	2.86	5.33	8.84	0	2.2	5.1
23	0	1	0	0	24.5389	0	20	16.2	742	42.6	160	112	3.47	3.33	5.38	0	0	0
21	1	1	1	0	23.1067	0	0	67.5	1300	77.8	136	102	4.31	7.88	7.4	0	0	0
18	1	0	0	1	29.4107	0	0	34.8	895	195	105	76.1	3.84	4.35	7.66	0	0	0
90	0	0	0	1	26.7347	0	0	13	913	36.3	426	80.1	3.96	10.2	8.55	0	0	17.8
87	0	0	0	0	27.3973	0	35	13.4	1170	47	142	344	2.85	5.54	5.93	0	2.6	14.9
86	0	0	0	0	22.6667	0	70	8.9	845	72.1	268	136	3.72	7.47	5.7	0	0	6.2
85	1	0	0	1	20.6255	0	140	14.4	1150	20.4	441	167	4.07	6.8	8.08	0	2.9	0
83	1	1	1	1	25.3966	0	0	0.7	1090	45.6	321	115	3.98	7.21	12.9	5.9	3.7	6.6
83	0	0	0	1	27.8307	0	140	26.7	1040	37.4	362	149	3.52	7.74	3.11	0	0	7.4
78	1	0	0	1	28.7105	0	0	17.9	961	14.2	176	111	3.2	5.72	8.78	0	0	8.7
74	1	0	0	1	28.7052	0	0	61.7	1030	42.4	187	484	3.12	4.42	10.2	0	0	5
73	0	0	0	0	31.928	0	0	2.8	520	3.1	135	112	2.61	2.57	9	0	0	0
73	0	0	0	0	29.3847	0	0	21.5	1540	5.7	258	87	3.44	8.89	8.02	0	0	9.1
60	0	0	0	0	26.7759	0	0	5.8	1180	25.8	245	172	3.15	7.58	5.92	4.7	4.2	5.6
67	0	0	0	1	38.1562	0	70	6.9	831	25.6	209	68.3	2.98	5.64	6.91	0	0	7.1
64	0	0	0	1	25.6233	0	70	16.6	998	5.7	292	55.6	3.3	5.54	4.71	9.3	0	0
64	0	0	0	0	32.7992	0	140	16.1	1140	32.5	286	250	3.9	15.8	6.53	0	0	7
62	1	1	1	1	24.92	0	350	20.1	949	393	302	210	3.27	1.99	5.41	0	0	0
62	1	0	0	0	31.2092	0	210	34.1	1040	42.5	168	86.3	3.5	6.64	5.93	0	0	6.1
60	0	1	1	1	28.0404	0	0	3.4	940	148	136	103	4	7.39	7.11	4.3	0	6.9
59	0	0	0	1	41.0884	0	0	19.2	1140	11.2	433	254	3.54	2.99	8.43	7.3	0	5.8
58	1	0	1	0	27.4589	0	0	85.4	1220	607	286	121	4.1	2.59	25.7	4.1	20.2	0
58	0	0	0	0	35.8647	1	0	76.2	860	14.3	226	147	2.98	6.97	9.37	0	2	8.4
56	0	0	0	1	28.9062	0	100	4.1		30.6			2.76	5.22	6.73
55	0	0	0	1	30.8012	0	40	24.5	677	58	86.8	54.2	2.8	3.31	5.64	0	0	8.5
53	0	0	0	0	25.7819	0	0	1.1	830	5.7	233	189	5.65	5.97	5.85	0	0	7
46	1	1	0	0	30.7599	0	70	13.7	699	165	433	176	3.42	4.95	6.25	0	0	0
45	0	0	0	1	27.5312	0	140	6.1	1130	9	182	392	1.43	5.18	7.8	0	6.8	5.7
44	1	0	1	0	31.4803	1	560	14.2	1290	59	392	126	4.81	2.72	9.25	0	3.1	7.7
43	1	0	0	1	20.6193	1	560	32.4	915	60.5	285	172	3.32	30.7	6.2	14.8	2	7
41	1	0	1	0	40.0949	1	735	9.8	976	440	374	136	1.43	4.41	13.8	0	0	6.9
38	0	0	0	0	20.9321	0	0	32.4	1030	37.5	248	188	3.69	0	5.92	0	0	5
38	0	0	0	1	20.8324	1	0	24.7	640	23.7	180	134	4.44	2.66	11.3	0	4.6	5.5
31	1	1	1	1	31.5711	1	280	46.4	1130	206	252	172	3.18	3.48	7.98	0	0	5.2
28	1	0	0	0	21.5352	1	0	31.5	978	165	361	103	2.74	4.1	9.81	0	0	5.1
24	1	1	1	0	25.0995	1	40	70.1	1220	152	262	73.8	2.7	3.07	6.12	5.3	0	0
23	1	1	1	0	23.3509	0	20	24.2	860	160	362	97.5	3.15	4.91	2.82	0	0	0
23	1	1	1	0	23.4586	1	120	77.7	950	438	276	40	3.08	2.92	8.81	0	0	0
22	0	1	1	1	19.8681	0	0	29.1	914	213	238	60.4	2.59	2.04	5.86	0	0	0
21	0	1	1	1	21.2654	0	0	26.9	1020	106	73.6	151	3.92	3.65	5.65	0	0	0
19	1	0	0	0	19.2302	0	0	35.2	812	39.2	144	68.2	2.59	6.52	3.79	0	0	0
83	1	0	0	1	26.449	0	210	11	929	26.1	263	201	4.21	5.62	8.01	0	0	6.1
83	0	1	0	0	28.3632	0	0	9.9	1230	220	519	98.2	3.48	6.65	6.77	0	7.6	55.3
81	1	0	0	1	26.227	0	140	134.3	1200	81.4	218	65.9	3.85	0	8.78	0	0	12.9
81	1	0	0	0	27.9595	0	140	20.1	1160	10.5	196	50.4	3.3	4.39	7.13	0	0	5.8
81	0	0	0	0	30.4935	0	0	46.2	1420	17.6	246	293	4.08	4.01	3.02	0	0	7
80	0	0	0	1	27.4442	0	0	12.9	995	18.6	250	79.3	3.18	12	6.28	0	7.1	5.2
77	0	0	1	1	26.5778	0	0	45	1420	338	412	147	4.01	5.19	8.02	0	0	5.5
77	1	0	0	1	32.0499	0	140	96.5	1210	70.4	444	58.6	2.96	9.09	7.43	0	0	0
75	0	0	0	0	25.0639	0	0	26.5	1090	15.8	294	71.7	4.75	9.36	6.67	0	0	9.9
75	1	0	0	0	32.4833	0	70	9.1	2060	35.2	88.7	62.5	3.02	2.9	10.4	0	0	0
74	1	0	0	0	33.1672	0	840	17.8	1320	83.2	575	96.2	3.41	5.07	7.12	0	0	10.1
73	0	1	1	1	25.1747	0	0	33.2	1100	506	145	83.4	4.03	3.82	6.98	0	0	0
72	0	1	0	1	27.1918	0	45	10.9	843	146	177	115	3.74	7.5	7.94	0	0	5.3
69	0	0	0	0	36.9822	0	140	7.7	1270	234	214	72.9	3.7	8.37	4.08	0	0	23.1
68	1	0	0	1	26.329	0	0	130.5	1430	384	295	168	3.3	5.02	10.2	0	0	8.6
68	0	0	1	1	32.579	0	0	21.7	1020	114	270	125	2.8	8.04	9.79	0	0	5
65	0	1	1	1	41.7964	0	70	10.4	856	791	412	235	3.6	2.96	7.75	0	0	6.8
63	0	0	0	1	31.2974	0	0	42.5	966	69.1	276	98.7	2.89	4.1	7.98	4	0	0
62	0	0	0	0	28.8262	0	70	14.9	878	20.7	127	105	2.43	5.14	9.93	0	0	5.2
62	0	0	0	0	29.8487	0	60	11.3	1280	4.9	300	179	3.48	4.21	9.28	0	0	6.9
61	0	0	0	0	33.7325	0	70	18.2	900	67.7	68	152	3.81	11.1	9.61	0	0	6.6
59	0	1	1	1	28.4444	0	150	23.3	1050	172	286	287	3.41	2.79	7.63	0	12.1	0
58	0	0	0	0	27.8058	0	0	45.9	1470	26.4	243	113	2.45	6.21	6.37	4.4	0	5.1
54	1	0	0	0	22.0522	1	210	7.7	754	23	67.3	109	1.93	2.89	4.62	0	0	0
50	0	0	0	0	25.9645	0	0	13.6	968	61.7	147	92.5	3.06	4.7	4.28	10.6	0	5.9
49	1	0	0	0	29.0657	0	280	11.7	811	29.9	159	114	2.91	7.77	4.39	5.2	0	0
48	0	0	0	0	36.4525	0	0	9	1030	92.4	275	98.8	2.76	2.82	6.46	8.1	0	6.4
47	0	0	0	0	32.0461	0	0	56.7	1150	22.9	175	272	2.67	5.46	3.76	0	0	0
41	0	0	1	0	25.5367	0	140	4.8	1170	49	275	158	3.76	4.58	8.26	0	0	6.5
40	1	0	0	0	31.3536	0	0	57	1140	99.8	236	270	2.59	6.93	5.99	0	0	0
37	0	0	0	0	25.7117	0	0	17.1	942	21.1	134	190	2.74	4.53	4.24	4.9	0	6.1
80	0	0	0	0	33.4482	0	35	6.5	996	17.5	236	82.8	3.12	9.69	7.35	0	0	8.9
35	1	0	0	1	25.3934	1	0	38.4	1050	50.3	264	170	3.2	5.78	4.76	0	0	5.7
33	1	0	0	0	21.8724	0	140	62.4	1120	5.6	407	82.9	2.38	6.09	4.85	0	0	5.6
33	1	1	0	1	25.0298	0	0	15.4	930	40.9	401	106	3.31	1.54	6.93	5.3	3.6	5.7
31	1	0	0	0	25.2092	0	140	72.2	918	17.4	322	76.2	2.5	3.1	7.39	0	0	5.9
30	1	0	0	0	22.4782	1	160	48.6	979	46.4	95.4	122	3.92	5.59	4.78	0	0	0
25	0	1	1	1	23.721	0	0	17.1	1110	165	269	195	3.62	3.28	6.56	0	0	5.2
23	0	1	1	0	23.8062	0	0	38.4	1290	153	178	109	2.69	4.38	6.89	0	0	0
23	1	1	1	0	27.5926	0	0	36.9	973	37.6	146	90.2	3.11	3.4	9.14	0	0	5.1
21	1	1	1	0	23.3969	1	70	53.1	1040	478	193	73.4	3.88	4.69	5.57	0	9.8	6.9
21	0	0	0	1	22.1003	0	0	8.8	1030	28.2	172	152	2.94	2.89	11.4	0	0	0
20	1	1	0	0	26.1213	0	10	60.1	1110	14.8	152	117	2.75	4.06	4.77	0	0	8.3
78	1	1	0	1	30.0726	0	280	21	1220	246	542	201	4.16	6.02	10.4	4.1	0	5
59	0	1	1	1	40.0759	0	0	42.5	1430	55.8	231	158	2.19	2.14	6.06	7.8	7.5	13.6
35	1	0	0	0	25.0399	0	420	6.3	1320	11.4	495	171	4.2	3.03	8.79	0	25.6	6.5
35	0	0	0	1	20.4931	0	0	3.6	1250	13.4	217	251	3.87	15.7	7.04	0	0	5.1
35	1	0	0	0	34.4335	0	0	35.7	924	180	184	67.6	3.38	5.46	10.5	0	0	6.8
32	0	0	0	0	28.0404	0	140	55.6	1760	21.8	353	111	2.72	5.09	7.34	0	0	0
19	0	0	0	0	19.4734	0	0	79.1	1290	86	219	236	3.78	1.83	5.49	6.3	0	0
85	1	0	0	1	25.96	0	280	36.8	1200	27.6	409	145	4.08	1.42	8.41	0	0	8.5
83	0	0	0	0	26.0584	0	0	0.4	860	7.2	127	269	3.37	1.56	7.79	0	0	6.8
82	1	0	0	0	20.7716	0	210	75.7	1400	462	288	83.1	3.65	3.12	12.3	0	0	6.6
81	1	0	0	0	25.9701	0	70	41.4	1090	37.5	289	58.1	3.84	8.58	11	0	6.8	10.1
80	1	1	1	1	27.8852	0	245	46.7	1250	54.5	158	30.9	2.87	6.71	6.85	0	0	7.9
80	1	1	1	0	23.7253	0	70	31.6	1090	418	348	147	3.36	7.71	9.71	0	0	6.5
79	0	0	1	0	24.5034	0	0	34.9	1080	195	137	169	4.35	5.43	11.5	0	6.4	7.3
78	1	0	0	0	25.9516	0	70	81	1280	114	278	168	4.42	6.35	7.83	0	0	6.1
76	0	0	1	0	35.2955	0	0	34.8	1310	810	328	791	3.59	7.5	11.6	5.6	5.2	0
74	1	0	0	0	28.6218	1	140	158.6	1180	251	165	110	3.83	6.87	9.37	0	0	5
72	1	1	1	1	26.3329	1	0	22.9	928	756	118	193	5.63	6.66	10.7	0	0	5.7
70	1	0	0	1	34.0807	0	280	11.3	617	9.8	47.2	80.9	3.52	7.23	8.18	0	0	0
66	1	0	1	0	25.1486	1	0	6.1	859	22.8	151	56.3	3.5	10.3	9.3	0	0	5.1
65	1	0	0	1	35.9963	0	0	16.3	1050	42.3	395	79	3.4	5.06	11.5	0	0	7
60	0	0	0	1	25.3155	0	140	22.8	847	10	68.3	45.8	3.53	2.99	5.88	0	0	0
58	1	1	1	1	35.4925	0	350	43.9	1110	109	432	135	3.24	7.35	6.15	0	0	7.7
57	0	1	0	0	35.5999	0	0	24.5	1180	72.2	583	89.6	3.02	4.17	7.18	0	0	5.7
56	0	1	0	1	34.0895	0	70	10.6	1050	13.3	154	115	3.7	8.12	6.95	0	0	10
56	0	1	1	1	30.4076	0	0	12.2	903	127	159	213	3.43	5.38	9.34	0	0	5.1
56	1	0	0	1	18.4672	1	70	37.5	1810	112	790	205	5.68	5.41	3.98	0	24.2	10.5
55	0	1	0	0	23.1068	0	35	9.8	1350	42.4	256	241	3.91	4.9	4.39	0	0	5.7
55	1	0	0	0	28.2273	1	560	33.5	826	98.1	208	220	3.55	7.65	4.46	0	0	7.3
54	0	0	0	1	27.9172	0	0	7.8	1160	334	128	173	2.74	4.73	5.71	0	0	8.2
51	1	0	0	1	29.3199	0	140	13.5	1190	13.2	257	57.3	2.94	4.69	9.67	0	0	6
49	1	1	1	1	31.6346	0	210	39.4	1030	1479	373	93.1	4	1.62	4.66	0	0	8.4
47	1	0	1	1	31.7901	0	0	20.1	967	69.7	308	23.6	2.71	8.47	5.42	0	0	6.2
47	0	0	0	0	27.0552	0	105	35.9	1380	15.1	277	297	2.98	16.3	4.83	0	0	9.3
47	1	1	1	0	26.8544	0	140	57.3	937	113	254	58.3	1.29	8.99	3.55	0	0	5.6
39	1	1	0	0	28.2828	1	0	52.3	1010	23.7	115	114	5.57	7.03	5.42	0	0	7.2
36	0	0	0	0	21.83	1	0	22.7	1200	43	193	140	2.62	3.02	6.13	0	0	0
23	0	0	0	0	23.2389	1	0	50.5	1070	96.9	215	155	3.25	2.45	8.27	0	0	8
22	1	1	0	0	23.1837	1	200	43.1	977	75.2	304	74.9	2.9	3.23	4.43	0	0	6.2
83	1	0	0	0	28.0277	0	140	12.4	1010	9.6	191	61.9	3.31	7.74	8.3	0	0	0
82	1	0	0	0	26.5625	0	210	55	984	185	228	308	3.51	7.3	6.4	0	0	9
81	0	1	0	1	27.7671	0	140	8.5	1610	109	421	83.2	4.29	4.03	9.39	0	8.9	57.5
78	0	0	0	1	37.9491	0	70	43.2	988	30.3	228	381	2.67	8.09	7.36	0	0	6.5
79	1	0	0	1	33.2119	0	280	37.2	1070	138	337	130	4.73	5.72	18.2	0	25.5	0
78	0	0	0	1	26.4514	0	0	10.4	1080	11.3	353	91.8	2.75	9.17	5.65	0	0	7.7
77	0	0	0	1	31.139	0	0	5.4	1170	14.8	222	223	3.09	4.12	8.73	4	0	9.8
68	1	0	0	1	31.6242	0	140	8.6	1060	5.7	268	149	4.11	8.24	7.74	0	0	5.8
68	1	0	0	1	28.5032	0	210	128.1	1200	69.2	789	184	2.35	4.21	7.71	0	0	11.1
65	1	0	0	1	28.4091	0	280	28.2	863	35.9	629	140	4.32	16.7	6.38	0	0	11.2
64	1	0	0	0	23.1405	0	210	7.3	1070	133	347	172	3.69	5	5.36	0	0	8.5
63	0	0	0	1	38.7924	0	0	51.56	1150	11.8	255	149	2.69	5.04	6.93	0	0	8.3
59	1	1	1	0	29.543	0	350	1.4	848	60.2	196	93.1	1.66	4.62	10.8	0	0	0
59	1	0	0	0	26.8252	0	350	21.4	1090	372	133	40.2	2.78	4.83	6.44	0	0	0
54	1	1	1	1	27.45	0	1470	10.1	1020	2255	287	114	3.8	7.69	15	7.9	7.1	11
51	0	0	1	0	22.1893	0	0	58	1340	63.3	273	95.1	2.89	4.2	6.63	0	0	6.2
51	0	0	0	0	26.2917	0	0	6.7	1130	40.1	231	155	3.41	7.5	6.77	5.7	0	6.5
48	0	0	0	1	37.6378	0	70	20	1500	279	342	39.3	3.18	4.1	7.29	0	0	6.3
46	0	1	0	0	29.7322	0	0	22	1020	29.1	308	284	3.67	6.91	10.7	0	6	0
45	1	1	1	1	35.8131	1	0	47.2	1020	1016	233	78.9	3.12	4.17	5.4	0	0	7.7
43	0	0	0	1	24.5153	0	0	41.2	1330	42.4	110	96.7	3.17	4.45	6.34	0	0	6.3
43	1	0	0	1	36.0453	0	0	55.7	1580	48.3	583	200	3.48	3.53	6.92	5.2	8.6	0
42	0	0	0	0	31.3712	0	0	38.3	1470	49	295	403	2.33	6	5.63	0	6.5	8.7
42	1	1	1	0	32.4841	0	1120	41	1230	227	354	235	2.57	5.15	6.95	0	10.1	6.3
39	1	1	0	1	26.2531	1	210	12.7	589	571	203	170	3.1	7.76	8.03	0	0	0
38	0	0	0	0	21.4405	1	0	28.2	1080	107	199	416	3.87	4.25	9.15	0	0	5.7
35	1	0	0	1	23.1837	1	210	29	977	50.7	179	78	3.47	5.68	4.01	0	0	0
34	0	0	0	1	30.4688	0	140	15.7	864	6.8	214	116	2.45	5.26	12	0	0	0
24	0	1	1	1	22.6811	1	0	28.3	1090	469	311	82	3.07	7.52	5.15	0	11.6	0
21	0	0	0	1	21.2031	1	0	36.6	708	100	119	199	3.65	4.21	5.53	0	0	0
55	1	0	0	0	28.4082	0	60	26.3	1040	19.6	235	192	2.85	8.84	8.89	0	0	0
48	0	1	1	1	32.9599	0	0	37.2	1160	121	285	71.6	4.11	3.74	6.23	0	0	0
47	0	0	0	0	26.3672	0	0	22.4	1260	6.7	161	154	2.51	9.36	6.7	0	0	0
47	1	0	0	0	30.4218	1	735	72	1000	283	297	87	3.85	2.28	10.2	0	0	0
42	0	0	0	0	31.7787	0	0	7.7	1070	8.1	490	128	2.88	4.81	8.36	0	0	0
37	1	1	0	0	30.2315	0	140	19	776	115	207	79.2	3.34	4.81	4.48	0	0	0
36	0	0	1	1	34.0479	1	0	39.9	1250	108	284	83.2	2.99	6.37	7.18	0	0	0
30	1	1	1	0	28.7317	1	350	79.3	1740	80.5	308	215	4.2	3.28	6.14	0	0	0
24	0	0	0	0	32.0801	0	0	46.1	1190	33.4	212	177	2.49	2.63	5.16	0	0	0
19	0	1	1	1	28.125	0	210	20	1110	889	228	243	3.01	3.13	5.96	0	0	0
19	1	1	1	1	21.0498	1	20	30.2	1300	401	369	93.6	3.17	2.3	6.92	0	0	0
83	0	0	0	0	31.3758	0	140	7.5	1010	7.6	140	266	6.61	5.29	9.82	6.5	3.3	7.4
77	1	0	0	0	30.6285	0	210	15.2	1050	13.2	302	112	2.91	5	8.89	0	0	7.8
67	0	0	1	0	30.5099	0	140	33.1	1300	89.5	205	175	2.77	9.28	10.2	4.1	0	8.7
67	1	0	0	0	28.6012	0	0	38.2	1190	22.2	159	104	2.74	5.69	7.02	0	0	0
65	1	0	0	1	24.6097	1	210	33.9	972	1536	378	130	3.03	5.85	9.92	0	2.8	7.4
62	0	0	0	0	27.2633	0	35	11.9	1050	34.7	316	160	2.52	3.18	5.54	5.2	0	11.2
62	0	1	1	1	30.2189	0	0	4.6	947	171	269	137	4.07	5.04	5.92	0	0	7.7
61	1	0	0	1	25.3155	0	560	19.7	1100	79.3	299	90.1	4.83	2.94	7.01	0	0	6.8
57	0	1	0	1	31.3555	0	0	34.8	1720	73.3	307	229	4.48	6.3	8.3	0	0	0
54	0	1	1	1	30.8668	0	35	6.7	807	392	246	77.4	5.53	6.49	9.3	19.9	27.1	9.2
52	0	0	0	1	39.7188	0	0	35.1	1220	51.8	270	124	3.92	6.84	5.82	0	4.1	0
30	0	1	0	1	29.5187	1	0	35.7	1260	156	165	53.1	3.41	4.08	3.97	7.3	0	0
29	0	0	0	1	20.3696	0	0	12.8	1090	17.2	215	111	3.56	3.71	7.64	0	0	0
23	0	0	0	0	25.1572	1	0	10.5	1120	77	228	180	3.73	3.98	9.12	4.3	11.4	6.4
